# Supplementary material for: Phage Targeting Neonatal Meningitis E. coli K1 In Vitro in the Intestinal Microbiota of Pregnant Donors and Impact on Bacterial Populations
Source: Int J Mol Sci. 2023 Jun 24;24(13):10580. doi: 10.3390/ijms241310580 (PMC10341584; doi:10.3390/ijms241310580)
Supplement: Supplementary file 1 [file ijms-24-10580-s001.zip]

Archive with 2 entries (2 files):
- Supplementary_material_rawdata_metagenetics.xlsx
- SupplementaryFile.pdf
